# Supplementary material for: Targeting UHRF1-SAP30-MXD4 axis for leukemia initiating cell eradication in myeloid leukemia
Source: Cell Res. 2022 Oct 27;32(12):1105–23. doi: 10.1038/s41422-022-00735-6 (PMC9715639; doi:10.1038/s41422-022-00735-6)
Supplement: Supplementary file 11 — Supplementary Table S1 [file 41422_2022_735_MOESM11_ESM.xlsx]

## Sheet: Sheet1
Supplementary Table 1.Reagent or Resource
Reagent or Resource	Source	Identifier
Antibody
Anti-human UHRF1	Bioworld	BS7227 RRID:AB_2904595
Anti-MXD4	Antibodies	ABIN2777585 RRID:AB_2904596
Anti-SAP30	Abcam	ab231804 RRID:AB_2904597
Anti-DNMT1	Santa cruz	SC-20701 RRID:AB_2293064
Anti-PARP	Cell Signaling Technology	9542 RRID:AB_2160739
Anti-BAX	Cell Signaling Technology	5023 RRID:AB_10557411
Anti-E2F1	AB clonal	A19579 RRID:AB_2862679
Anti-E2F2	Titan sci	AF2431 RRID:AB_2904598.
Anti-p27 Kip1 (D69C12)	Cell Signaling Technology	3686 RRID:AB_2077850
Anti-HA-Tag (C29F4)	Cell Signaling Technology	3724 RRID:AB_1549585
Anti-Alpha-Tubulin	Proteintech	66031 -1-Ig RRID:AB_11042766
Anti-Beta-Actin	Proteintech	66009 -1-Ig RRID:AB_2687938
Anti-Annexin-V	BD Biosciences	550474 RRID:AB_2868885
Anti-mouse Gr-1	BD Biosciences	553128 RRID:AB_394644
Anti-mouse Mac-1	BD Biosciences	557397 RRID:AB_396680
Anti-mouse c-Kit	BD Biosciences	553356 RRID:AB_398536
Anti-mouse CD45	BD Biosciences	553081 RRID:AB_394611
Chemicals, Peptides, and Recombinant Proteins
Poly (I:C) HMW	Invivogen	Tlrl-pic-5
4-Hydroxytamoxifen	Sigma-Aldrich	H6278
Propidium Iodide (PI)/RNase Staining	Cell Signaling Technology	#4087
DAPI stain	Cell Signaling Technology	#4083S
MTT	Meilunbio	MB4698
5-Fluorouracil	Sigma-Aldrich	F6627
Polybrene	Merck/millipore	TR-1003
M3434 Methylcellulose, Mouse	STEMCELL technologies	#03434
H4435 Methylcellulose, Human	STEMCELL technologies	#04435
Recombinant Mouse SCF	Novoprotein	C775
Recombinant Mouse IL-3	Novoprotein	CX90
Recombinant Mouse IL-6	Novoprotein	CG39
GM-CSF/CSF2	Novoprotein	C003
BIT serum substitute	STEMCELL technologies	#09500
Recombinant human SCF	Novoprotein	C034
Recombinant human FLT3	Novoprotein	CA82
Recombinant human TPO	Novoprotein	CJ95
Recombinant human IL-6	Novoprotein	C009
SYBR qPCR master Mix	Vazyme	Q711-03
Protein A/G magnetic beads	MedChemExpress	HY-K0202
Critical Commercial Assays
CD34 Microbead Kit Human	Miltenyi	130-046-702
Endofree Maxi plasmid Kit	TIANGEN	#DP117
PCR Purification Kit	QIAGEN	#28104
DNA Micro Kit	QIAGEN	#56304
EZ DNA Methylation Direct Kit	ZYMO RESEARCH	#D5020
TIANgel Midi purification Kit	TIANGEN	#DP209-03
Pierce BCA Protein Assay Kit	Thermo	#23227
PrimeScript RT reagent Kit	TAKARA	#RR047A
