# Supplementary material for: Targeting UHRF1-SAP30-MXD4 axis for leukemia initiating cell eradication in myeloid leukemia
Source: Cell Res. 2022 Oct 27;32(12):1105–23. doi: 10.1038/s41422-022-00735-6 (PMC9715639; doi:10.1038/s41422-022-00735-6)
Supplement: Supplementary file 12 — Supplementary Table S2 [file 41422_2022_735_MOESM12_ESM.xlsx]

## Sheet: Sheet1
Supplementary Table 2.Primers list
Genotyping Primers	sequences
Uhrf1(f/f)-Forward	CAGCCAGTGTTCTTAACCTCCAA
Uhrf1(f/f)-Reverse	CTCCCACGTAACCCTAGATCCTT
Mx.1-Cre-Forward	CTCTGCTGCCTCCTGGCTTCT
Mx.1-Cre-Reverse	CGAGGCGGATCACAAGCAATA
Cre-ER-Forward	GACCAGGTTCGTTCACTCA
Cre-ER-Reverse	CAAGTTAGGAGCAAACAGTAGC
shRNA Primers	sequences
human shUHRF1-1#-Forward	CCGGCATGCAGTATCCAGAAGGCTACTCGAGTAGCCTTCTGGATACTGCATGTTTTTG
human shUHRF1-1#-Reverse	AATTCAAAAACATGCAGTATCCAGAAGGCTACTCGAGTAGCCTTCTGGATACTGCATG
human shUHRF1-2#-Forward	CCGGGCGCTGGCTCTCAACTGCTTTCTCGAGAAAGCAGTTGAGAGCCAGCGCTTTTTG
human shUHRF1-2#-Reverse	AATTCAAAAAGCGCTGGCTCTCAACTGCTTTCTCGAGAAAGCAGTTGAGAGCCAGCGC
mouse shUhrf1-71#-Forward	CCGGTGATGTGGACAATGGCAATTACTCGAGTAATTGCCATTGTCCACATCATTTTTG
mouse shUhrf1-71#-Reverse	AATTCAAAAATGATGTGGACAATGGCAATTACTCGAGTAATTGCCATTGTCCACATCA
mouse shUhrf1-74#-Forward	CCGGTGACCAGAAGCTCACTAATAACTCGAGTTATTAGTGAGCTTCTGGTCATTTTTG
mouse shUhrf1-74#-Reverse	AATTCAAAAATGACCAGAAGCTCACTAATAACTCGAGTTATTAGTGAGCTTCTGGTCA
mouse shMxd4-0#-Forward	CCGGCAGAGCAAGAGGTGGATATAGCTCGAGCTATATCCACCTCTTGCTCTGTTTTTG
mouse shMxd4-0#-Reverse	AATTCAAAAACAGAGCAAGAGGTGGATATAGCTCGAGCTATATCCACCTCTTGCTCTG
mouse shMxd4-4#-Forward	CCGGGCGTGCTAAGATGCACATCAACTCGAGTTGATGTGCATCTTAGCACGCTTTTTG
mouse shMxd4-4#-Reverse	AATTCAAAAAGCGTGCTAAGATGCACATCAACTCGAGTTGATGTGCATCTTAGCACGC
human shSAP30-48#-Forward	CCGGGAGATAGTTGGTTGCCACTTTCTCGAGAAAGTGGCAACCAACTATCTCTTTTTG
human shSAP30-48#-Reverse	AATTCAAAAAGAGATAGTTGGTTGCCACTTTCTCGAGAAAGTGGCAACCAACTATCTC
human shSAP30-70#-Forward	CCGGGTGAAGAATGACAAGAACAAACTCGAGTTTGTTCTTGTCATTCTTCACTTTTTG
human shSAP30-70#-Reverse	AATTCAAAAAGTGAAGAATGACAAGAACAAACTCGAGTTTGTTCTTGTCATTCTTCAC
mouse shSAP30-7#-Forward	CCGGCGACACTCCAGAGGTTGATTTCTCGAGAAATCAACCTCTGGAGTGTCGTTTTTG
mouse shSAP30-7#-Reverse	AATTCAAAAACGACACTCCAGAGGTTGATTTCTCGAGAAATCAACCTCTGGAGTGTCG
mouse shSAP30-8#-Forward	CCGGCCAACCAGACCAGGTCTAAATCTCGAGATTTAGACCTGGTCTGGTTGGTTTTTG
mouse shSAP30-8#-Reverse	AATTCAAAAACCAACCAGACCAGGTCTAAATCTCGAGATTTAGACCTGGTCTGGTTGG
human shDNMT1-48#-Forward	CCGGCCCGAGTATGCGCCCATATTTCTCGAGAAATATGGGCGCATACTCGGGTTTTTG
human shDNMT1-48#-Reverse	AATTCAAAAACCCGAGTATGCGCCCATATTTCTCGAGAAATATGGGCGCATACTCGGG
human shDNMT1-50#-Forward	CCGGACCGAATTGGCCGGATCAAAGCTCGAGCTTTGATCCGGCCAATTCGGTTTTTTG
human shDNMT1-50#-Reverse	AATTCAAAAAACCGAATTGGCCGGATCAAAGCTCGAGCTTTGATCCGGCCAATTCGGT
Bisulfite Sequencing Primers	sequences
human BS-MXD4-Forward	TAGTAGTTAGGAGGGTGGAAATTTT
human BS-MXD4-Reverse	CCACCAATATAAAAATCCTCTTTTT
ChIP-Q-PCR Primers	sequences
human ChIP-MXD4-1#-Forward	CCAGAGCGGCCTATGTAAAA
human ChIP-MXD4-1#-Reverse	AGACGCTCCTGCGTCCTAAC
human ChIP-MXD4-2#-Forward	GCGTCTCTGAGGGTGTCAGT
human ChIP-MXD4-2#-Reverse	CAGGCCAGACACAGAGCATG
Q-PCR Primers	sequences
UHRF1-human-Forward	GACAAGCAGCTCATGTGCGATG
UHRF1-human-Reverse	AGTACCACCTCGCTGGCATCAT
MXD4-human-Forward	GGAGCATCGTTTCCTGAAGCGG
MXD4-human-Reverse	GCCAAACTCCATGCCCTCTATG
GAPDH-human-Forward	TCCACCCATGGCAAATTCC
GAPDH-human-Reverse	TCGCCCCACTTGATTTTGG
SAP30-human-Forward	GCTTCAGCAAGAGGATCCAGA
SAP30-human-Reverse	TGTAAAGATGCCTTGCGCTCT
E2F1-human-Forward	GGACCTGGAAACTGACCATCAG
E2F1-human-Reverse	CAGTGAGGTCTCATAGCGTGAC
E2F2-human-Forward	CTCTCTGAGCTTCAAGCACCTG
E2F2-human-Reverse	CTTGACGGCAATCACTGTCTGC
ILF2-human-Forward	AGGACTGTTCCTGCCAGGTTCA
ILF2-human-Reverse	GAGGATTCGGACGAGAGTCTGA
POLD2-human-Forward	ACTGACCCGTTCATCTTCCCAG
POLD2-human-Reverse	CAACAGCACTGTCTGGTCCTCA
GINS1-human-Forward	GCAAAGTCAGGTGGACGAAGTG
GINS1-human-Reverse	CTGATCCGAAGCAAGCGGTCAT
LBR-human-Forward	CTATGTGGTGGATGCTCTCTGG
LBR-human-Reverse	CCACACCAAGTCTCCAAAAGCC
TXNIP-human-Forward	CAGCAGTGCAAACAGACTTCGG
TXNIP-human-Reverse	CTGAGGAAGCTCAAAGCCGAAC
Uhrf1-mouse-Forward	AGACCTCTCTGGCAACAAGCGT
Uhrf1-mouse-Reverse	AGTCTTCAGCCTCCGCACCTTT
Mxd4-mouse-Forward	GGAGCATCGTTTCCTGAAGCGG
Mxd4-mouse-Reverse	GCCAAACTCCATGCCCTCTATG
Gapdh-mouse-Forward	TCCACCCATGGCAAATTCC
Gapdh-mouse-Reverse	TCGCCCCACTTGATTTTGG
