# Supplementary material for: Targeting UHRF1-SAP30-MXD4 axis for leukemia initiating cell eradication in myeloid leukemia
Source: Cell Res. 2022 Oct 27;32(12):1105–23. doi: 10.1038/s41422-022-00735-6 (PMC9715639; doi:10.1038/s41422-022-00735-6)
Supplement: Supplementary file 13 — Supplementary Table S3 [file 41422_2022_735_MOESM13_ESM.xlsx]

## Sheet: Sheet1
Supplementary Table 3.UHRF1_SRA_Sreening_Score
Name	Specs ID-number	Smiles	docking score	TransformerCPI Score
UF100	AE-641/01681057	Cc2cc(=O)n1ccsc1n2	-7.19197	0.0237623
UF101	AS-871/43476062	Cc2cc(C)c(Nc1nc(=O)[nH]nc1C)c(C)c2	-7.25806	0.0245891
UF102	AS-871/40050998	COCCn2c(=O)c1ccccc1c2=O	-7.1396	0.213171
UF103	AS-871/43475732	COCCCNc1cn[nH]c(=O)n1	-7.02471	0.00567299
UF104	AG-670/31906001	CNC(=S)NN=c1c(=O)[nH]c2ccccc12	-7.9733	0.498682
UF105	AG-690/03072057	C/C2=N/N(c1ccccc1)C(=O)CC2	-7.00625	0.407064
UF106	AB-323/13887331	CC(=O)Nc2nc1nc(C)cnc1c(=O)[nH]2	-6.60645	0.0559887
UF107	AB-323/13887401	CNc2nc1[nH]c(=O)c(C(=O)O)nc1c(=O)[nH]2	-7.39099	0.205858
UF108	AG-205/34690055	Nc3c(Cl)cc(n2c(=O)c1ccccc1c2=O)cc3Cl	-6.63978	0.256581
UF109	AG-690/32533046	Cc1ccccc1n3c(=O)c2ccc(N)cc2c3=O	-7.83399	0.735654
UF110	AE-848/32614027	Cc1ccccc1NN=c2c(=O)[nH]c3ccccc23	-7.42767	0.370444
UF111	AG-690/33031034	Cc2ccc1[nH]c(=O)c(=NNC(=N)N)c1c2	-6.40646	0.445798
UF112	AG-690/34469009	COC(=O)/C1=C(C)/NC(=O)NC1c2cc(Br)ccc2O	-8.57899	0.214727
UF113	AG-205/37107069	O=C(O)c3ccc(n2c(=O)c1ccccc1c2=O)cc3Cl	-7.50887	0.779095
UF114	AE-848/32727057	O=c2c1cccc(Cl)c1c(=O)n2c3ccccn3	-7.21515	0.627331
UF115	AG-690/36609024	Cn1c(=O)[nH]c(=O)c2c1nc(Br)n2CCn4c(=O)c3ccccc3c4=O	-8.35428	0.551559
UF116	AE-848/32184055	O=C2c1ccccc1CN2c3ccccc3	-6.40677	0.385045
UF117	AE-848/41457023	O=C2Nc1ccccc1C2(O)Cc3ccncc3	-7.03327	0.135113
UF118	AK-968/37172063	Cc2ccc(n1c(=O)[nH]c(=O)c(=CO)c1=O)cc2	-7.84798	0.974373
UF119	AG-205/34704006	Cc3cc(C)nc(N(C#N)Cn2c(=O)c1ccccc1c2=O)n3	-7.23452	0.670878
UF120	AG-690/12242064	O=c2c1ccccc1c(=O)n2Cc3cccnc3	-6.56275	0.72897
UF121	AC-907/34126047	Nn2c(c1ccccc1)n[nH]c2=O	-7.40329	0.140415
UF122	AG-205/40649860	NC(=S)CCn2c(=O)c1ccccc1c2=O	-7.0502	0.799133
UF123	AP-970/43482580	CC(=O)Nc2nc(c1ccc(N)cc1)cs2	-7.1685	0.29247
UF124	AG-690/09157060	Cc2ccc1[nH]c(=O)c(=O)c1c2Br	-6.61994	0.947899
UF125	AG-670/11204038	O=c2c1ccccc1c(=O)n2c3ncn[nH]3	-7.53565	0.546225
UF126	AE-641/01080004	NC(=S)NN=c1c(=O)[nH]c2ccccc12	-8.18753	0.364154
UF127	AG-205/01770045	O=c2c1ccccc1c(=O)n2Cn4c(=O)c3ccccc3c4=O	-6.51567	0.942598
UF128	AI-204/31725035	O=c2c1ccccc1c(=O)n2CSc3ccccn3	-6.64006	0.791364
UF129	AG-690/10400017	Cc1cccn2c(=O)cc(O)nc12	-7.22282	0.159962
UF130	AG-205/01765064	C#CCn2c(=O)c1ccccc1c2=O	-7.14614	0.817783
UF131	AB-323/13887082	CC(=O)N(Cc1ccccc1)c2c(N)nc(N)[nH]c2=O	-8.60182	0.122022
UF132	AN-979/14698001	O=c2c1cccnc1c(=O)n2c3ccc(F)cc3	-7.34452	0.816136
UF133	AQ-918/43502514	C/C(C)=C\CC2C(=O)Nc1ccccc12	-7.4839	0.00999196
UF134	AE-473/30516058	O=C1CCC(=O)N1c2ccccn2	-6.27195	0.505925
UF135	AN-329/15535020	COC(=O)NN=c1c(=O)[nH]c2ccc(C)c(Br)c12	-6.29235	0.780873
UF136	AG-690/10411061	Cc2cccc3c(=Nc1ccc(Cl)cc1)c(=O)[nH]c23	-7.09006	0.16981
UF137	AK-105/40837456	O=C2Cc1ccccc1C(=O)N2NC(=O)c3ccc(Cl)cc3	-6.54168	0.879027
UF138	AP-676/40890470	O=C3CCC(N2Cc1ccccc1C2=O)C(=O)O3	-6.83058	0.955593
UF139	AQ-086/40102209	CC(=O)Nc2ccc1nc(O)c(O)nc1c2	-7.1346	0.0268806
UF140	AK-918/13034769	O=c2c1ccccc1c(=O)n2c3ccc(Cl)c(Cl)c3	-6.71544	0.564683
UF141	AE-848/33816024	CCOc3ccc(N2Cc1ccccc1C2=O)cc3	-6.41881	0.260741
UF142	AE-641/30402015	O=C2Nc1ccccc1C23OCCO3	-7.80522	0.462137
UF143	AN-329/33311027	O=C(O)c2cccc(NN=c1c(=O)[nH]c(=O)[nH]c1=O)c2	-8.00109	0.517651
UF144	AN-465/40903708	O=C(Nc2ccc1c(=O)[nH]c(=O)c1c2)C(F)(F)F	-7.89197	0.40704
UF145	AF-407/33313040	CC(=O)c2ccc(NN=c1c(=O)[nH]c(=O)[nH]c1=O)cc2	-6.52803	0.624879
UF146	AO-080/04036037	CC(=O)Nc2c(Cl)c(=O)c1ccccc1c2=O	-7.20053	0.538946
UF147	AI-204/31726002	Nc1ccccc1SCn3c(=O)c2ccccc2c3=O	-6.23447	0.496044
UF148	AK-968/41169583	O=C2c1ccccc1CN2c3ccc(Cl)cc3Cl	-6.1101	0.165044
